# Supplementary material for: Expression and Characterization of Monomeric Recombinant Isocitrate Dehydrogenases from Corynebacterium glutamicum and Azotobacter vinelandii for NADPH Regeneration
Source: Int J Mol Sci. 2022 Dec 5;23(23):15318. doi: 10.3390/ijms232315318 (PMC9736777; doi:10.3390/ijms232315318)
Supplement: Supplementary file 1 [file ijms-23-15318-s001.zip]

Archive with 1 entries (1 files):
- ijms-2028651-supplementary.pdf
